# Supplementary material for: Climate and health concerns of Montana’s public and environmental health professionals: a cross-sectional study
Source: BMC Public Health. 2021 Sep 30;21:1778. doi: 10.1186/s12889-021-11737-1 (PMC8485501; doi:10.1186/s12889-021-11737-1)
Supplement: Supplementary file 2 — Additional file 2. [file 12889_2021_11737_MOESM2_ESM.xlsx]

## Sheet: VARIABLES
Variable Information
Variable	Position	Label
ID	1	<none>
Duration__in_seconds_	2	Duration (in seconds)
RecordedDate	3	Recorded Date
CHANGE_HEAT	4	[Extreme Heat Days] Would you say there has been a change over time in the frequency of these events in your community (the population you serve in your professional position) ?
CHANGE_DROUGHT	5	[Late Summer Drought] Would you say there has been a change over time in the frequency of these events in your community (the population you serve in your professional position) ?
CHANGE_FLOODING	6	[Flooding] Would you say there has been a change over time in the frequency of these events in your community (the population you serve in your professional position) ?
CHANGE_FIRES	7	[Forest Fires] Would you say there has been a change over time in the frequency of these events in your community (the population you serve in your professional position) ?
CHANGE_PRECIP	8	[Extreme Precipitation Events (microbursts, storms, etc)] Would you say there has been a change over time in the frequency of these events in your community (the population you serve in your professional position) ?
HARM_HEAT	9	[Extreme Heat Days] Do the following types of events currently harm the public or environmental health in your community?
HARM_DROUGHT	10	[Late Summer Drought] Do the following types of events currently harm the public or environmental health in your community?
HARM_FLOODING	11	[Flooding] Do the following types of events currently harm the public or environmental health in your community?
HARM_FIRES	12	[Forest Fires] Do the following types of events currently harm the public or environmental health in your community?
HARM_PRECIP	13	[Extreme Precipitation Events (microbursts, storms, etc)] Do the following types of events currently harm the public or environmental health in your community?
HARM_FOOD	14	[Food/Water Borne Illness] Do the following types of events currently harm the public or environmental health in your community?
HARM_VECTOR	15	[Vector Borne Illness] Do the following types of events currently harm the public or environmental health in your community?
FUTURE_HEAT	16	[Extreme Heat Days] Do you anticipate that the following types of events will harm the health of your community in the future?
FUTURE_DROUGHT	17	[Late Summer Drought] Do you anticipate that the following types of events will harm the health of your community in the future?
FUTURE_FLOODING	18	[Flooding] Do you anticipate that the following types of events will harm the health of your community in the future?
FUTURE_FIRES	19	[Forest Fires] Do you anticipate that the following types of events will harm the health of your community in the future?
FUTURE_PRECIP	20	[Extreme Precipitation Events (microbursts, storms, etc)] Do you anticipate that the following types of events will harm the health of your community in the future?
FUTURE_FOOD	21	[Food/Water Borne Illness] Do you anticipate that the following types of events will harm the health of your community in the future?
FUTURE_VECTOR	22	[Vector Borne Illness] Do you anticipate that the following types of events will harm the health of your community in the future?
GW_HAPPENING	23	Global warming refers to the idea that the world’s average temperature has been increasing over the past 150 years, may be increasing more in the future, and that the world’s climate can change as a result. What do you think: Do you think that global F40
GW_CAUSE	24	Assuming global warming is happening, do you think it is... - Selected Choice
HARM_COUNTRIES	25	Do you think climate change harms, benefits, or has no effect on human health now for the people below ? - In other countries
HARM_US	26	Do you think climate change harms, benefits, or has no effect on human health now for the people below ? - In the United States
HARM_MT	27	Do you think climate change harms, benefits, or has no effect on human health now for the people below ? - in Montana
HARM_PATIENTS	28	Do you think climate change harms, benefits, or has no effect on human health now for the people below ? - For your patients
HARM_ME	29	Do you think climate change harms, benefits, or has no effect on human health now for the people below ? - For yourself
FUTURE_COUNTRIES	30	Do you think climate change will harm, benefit, or have no effect on human health in the future for the people below? - in other countries
FUTURE_US	31	Do you think climate change will harm, benefit, or have no effect on human health in the future for the people below? - in the United States
FUTURE_MT	32	Do you think climate change will harm, benefit, or have no effect on human health in the future for the people below? - in Montana
FUTURE_PATIENTS	33	Do you think climate change will harm, benefit, or have no effect on human health in the future for the people below? - For your patients
FUTURE_ME	34	Do you think climate change will harm, benefit, or have no effect on human health in the future for the people below? - For yourself
MENTAL_HEALTH_YES	35	Are you concerned about the effects of climate change-related mental health problems in your community, either now or in the future? (check all that apply) At present, yes
MENTAL_HEALTH_NO	36	Are you concerned about the effects of climate change-related mental health problems in your community, either now or in the future? (check all that apply) At present, no
MENTAL_HEALTH_FTYES	37	Are you concerned about the effects of climate change-related mental health problems in your community, either now or in the future? (check all that apply) In the future, yes
MENTAL_HEALTH_FTNO	38	Are you concerned about the effects of climate change-related mental health problems in your community, either now or in the future? (check all that apply) In the future, no
MENTAL_HEALTH_FTNS	39	Are you concerned about the effects of climate change-related mental health problems in your community, either now or in the future? (check all that apply) Not sure
DEPT_PRIORITY	40	At my workplace, preparing to deal with the public health and environmental health effects of climate change should be a priority
DEPT_DISCUSSION	41	At your workplace have there been any discussion, or work, around climate change? - Selected Choice
WORK_NO_ONE	42	In Montana, who should be working to address the causes and potential effects of climate change? (check all that apply) - Selected Choice No one/Not needed
WORK_OTHER	43	In Montana, who should be working to address the causes and potential effects of climate change? (check all that apply) - Selected Choice Other
WORK_ALL	44	In Montana, who should be working to address the causes and potential effects of climate change? (check all that apply) - Selected Choice ALL OF THE BELOW
WORK_BUSINESS	45	In Montana, who should be working to address the causes and potential effects of climate change? (check all that apply) - Selected Choice Businesses
WORK_OFFICIALS	46	In Montana, who should be working to address the causes and potential effects of climate change? (check all that apply) - Selected Choice Elected Officials
WORK_LOCAL	47	In Montana, who should be working to address the causes and potential effects of climate change? (check all that apply) - Selected Choice City/County Governments
WORK_MTGOVT	48	In Montana, who should be working to address the causes and potential effects of climate change? (check all that apply) - Selected Choice Montana State Government
WORK_FEDS	49	In Montana, who should be working to address the causes and potential effects of climate change? (check all that apply) - Selected Choice Federal Government
WORK_TRIBAL	50	In Montana, who should be working to address the causes and potential effects of climate change? (check all that apply) - Selected Choice Tribal Governments
WORK_HEALTHCARE	51	In Montana, who should be working to address the causes and potential effects of climate change? (check all that apply) - Selected Choice Health Care Providers
WORK_PUBLICHEALTH	52	In Montana, who should be working to address the causes and potential effects of climate change? (check all that apply) - Selected Choice Public Health Officials
WORK_ENVIROHEALTH	53	In Montana, who should be working to address the causes and potential effects of climate change? (check all that apply) - Selected Choice Environmental Health Officials
WORK_CITIZENS	54	In Montana, who should be working to address the causes and potential effects of climate change? (check all that apply) - Selected Choice Individual Citizens
WORK_NONPROFIT	55	In Montana, who should be working to address the causes and potential effects of climate change? (check all that apply) - Selected Choice Non-profits
AGE	56	Please check your age group:
EDUC	57	Please check the highest degree you have earned. (check one)
RN	58	[RN] Please check your current occupation (all that apply):
WIC	59	[WIC employee] Please check your current occupation (all that apply):
DIETICIAN	60	[Dietician[ Please check your current occupation (all that apply):
SANITARIAN	61	[Sanitarian] Please check your current occupation (all that apply):
RESEARCHER	62	[Researcher] Please check your current occupation (all that apply):
PA_NP_APRN	63	[PA/NP/APRN] Please check your current occupation (all that apply):
PHYSICIAN	64	[Physician] Please check your current occupation (all that apply):
ADMINISTRATOR	65	[Administrator] Please check your current occupation (all that apply):
OCCUPATION_OTHER	66	[Other] Please check your current occupation (all that apply): Other, or clarification on one of the above:
RETIRED	67	[Retired] Please check your current occupation (all that apply): Retired, previously employed as:
STUDENT	68	[Student] Please check your current occupation (all that apply): Student. Anticipated Career:
GENDER	69	Please check your gender: - Selected Choice
NATIVE_AMERICAN	70	Please check your race and/or ethnicity (check all that apply) - Selected Choice American Indian or Alaska Native
ASIAN	71	Please check your race and/or ethnicity (check all that apply) - Selected Choice Asian
BLACK	72	Please check your race and/or ethnicity (check all that apply) - Selected Choice Black or African American
LATINO	73	Please check your race and/or ethnicity (check all that apply) - Selected Choice Latino or Hispanic
HAWAIIAN	74	Please check your race and/or ethnicity (check all that apply) - Selected Choice Native Hawaiian or Pacific Islander
WHITE	75	Please check your race and/or ethnicity (check all that apply) - Selected Choice White or Caucasian
RACE_OTHER	76	Please check your race and/or ethnicity (check all that apply) - Selected Choice Other:
COMMUNITY_SIZE	77	What is the size of the population of your community? (The population that you serve in your professional capacity)
POL_IDEO	78	Where would you place yourself on a scale of 1 to 9 ?

## Sheet: VALUES
Variable Values
Value		Label
CHANGE_HEAT	1	Yes
	2	No
	3	Not sure
CHANGE_DROUGHT	1	Yes
	2	No
	3	Not sure
CHANGE_FLOODING	1	Yes
	2	No
	3	Not sure
CHANGE_FIRES	1	Yes
	2	No
	3	Not sure
CHANGE_PRECIP	1	Yes
	2	No
	3	Not sure
HARM_HEAT	1	Yes
	2	No
	3	Don't know
HARM_DROUGHT	1	Yes
	2	No
	3	Don't know
HARM_FLOODING	1	Yes
	2	No
	3	Don't know
HARM_FIRES	1	Yes
	2	No
	3	Don't know
HARM_PRECIP	1	Yes
	2	No
	3	Don't know
HARM_FOOD	1	Yes
	2	No
	3	Don't know
HARM_VECTOR	1	Yes
	2	No
	3	Don't know
FUTURE_HEAT	1	Yes
	2	No
	3	Don't know
FUTURE_DROUGHT	1	Yes
	2	No
	3	Don't know
FUTURE_FLOODING	1	Yes
	2	No
	3	Don't know
FUTURE_FIRES	1	Yes
	2	No
	3	Don't know
FUTURE_PRECIP	1	Yes
	2	No
	3	Don't know
FUTURE_FOOD	1	Yes
	2	No
	3	Don't know
FUTURE_VECTOR	1	Yes
	2	No
	3	Don't know
GW_HAPPENING	1	Yes
	2	No
	3	Don't Know
GW_CAUSE	1	Caused mostly by human activity
	2	Caused mostly by natural causes
	3	Neither, because it isn't happening
	4	Other:
HARM_COUNTRIES	1	Harms
	3	No Impact
	4	Benefits
	6	Don't know
HARM_US	1	Harms
	3	No Impact
	4	Benefits
	6	Don't know
HARM_MT	1	Harms
	3	No Impact
	4	Benefits
	6	Don't know
HARM_PATIENTS	1	Harms
	3	No Impact
	4	Benefits
	6	Don't know
HARM_ME	1	Harms
	3	No Impact
	4	Benefits
	6	Don't know
FUTURE_COUNTRIES	1	Harms
	2	No impact
	3	Benefits
	5	Don't know
FUTURE_US	1	Harms
	2	No impact
	3	Benefits
	5	Don't know
FUTURE_MT	1	Harms
	2	No impact
	3	Benefits
	5	Don't know
FUTURE_PATIENTS	1	Harms
	2	No impact
	3	Benefits
	5	Don't know
FUTURE_ME	1	Harms
	2	No impact
	3	Benefits
	5	Don't know
MENTAL_HEALTH_YES	1	At present, yes
MENTAL_HEALTH_NO	1	At present, no
MENTAL_HEALTH_FTYES	1	In the future, yes
MENTAL_HEALTH_FTNO	1	In the future, no
MENTAL_HEALTH_FTNS	1	Not sure
DEPT_PRIORITY	15	Strongly agree
	16	Somewhat agree
	17	Neither agree nor disagree
	18	Somewhat disagree
	19	Strongly disagree
DEPT_DISCUSSION	1	Yes, Details:
	2	No
WORK_NO_ONE	1	No one/Not needed
WORK_OTHER	1	Other
WORK_ALL	1	ALL OF THE BELOW
WORK_BUSINESS	1	Businesses
WORK_OFFICIALS	1	Elected Officials
WORK_LOCAL	1	City/County Governments
WORK_MTGOVT	1	Montana State Government
WORK_FEDS	1	Federal Government
WORK_TRIBAL	1	Tribal Governments
WORK_HEALTHCARE	1	Health Care Providers
WORK_PUBLICHEALTH	1	Public Health Officials
WORK_ENVIROHEALTH	1	Environmental Health Officials
WORK_CITIZENS	1	Individual Citizens
WORK_NONPROFIT	1	Non-profits
AGE	1	18 - 44
	2	45-64
	3	65 and older
EDUC	1	High School
	2	Some college education
	3	Bachelor's Degree
	4	Master's Degree
	5	Doctorate
RN	1	RN
WIC	1	WIC employee
DIETICIAN	1	Registered Dietician
SANITARIAN	1	Sanitarian
RESEARCHER	1	Researcher
PA_NP_APRN	1	PA/NP/APRN
PHYSICIAN	1	Physician
ADMINISTRATOR	1	Administrator
OCCUPATION_OTHER	1	Other, or clarification on one of the above:
RETIRED	1	Retired, previously employed as:
STUDENT	1	Student. Anticipated Career:
GENDER	1	Male
	2	Female
	3	Prefer not to answer
	4	Other:
NATIVE_AMERICAN	1	American Indian or Alaska Native
ASIAN	1	Asian
BLACK	1	Black or African American
LATINO	1	Latino or Hispanic
HAWAIIAN	1	Native Hawaiian or Pacific Islander
WHITE	1	White or Caucasian
RACE_OTHER	1	Other:
COMMUNITY_SIZE	1	Under 2500
	2	2500-50,000
	3	Over 50,000
POL_IDEO	1	1 (most liberal)
	2	2
	3	3
	4	4
	5	5
	6	6
	7	7
	8	8
	9	9 (most conservative)

## Sheet: MT_PH_DATASET_013121
ID	Duration__in_seconds_	RecordedDate	CHANGE_HEAT	CHANGE_DROUGHT	CHANGE_FLOODING	CHANGE_FIRES	CHANGE_PRECIP	HARM_HEAT	HARM_DROUGHT	HARM_FLOODING	HARM_FIRES	HARM_PRECIP	HARM_FOOD	HARM_VECTOR	FUTURE_HEAT	FUTURE_DROUGHT	FUTURE_FLOODING	FUTURE_FIRES	FUTURE_PRECIP	FUTURE_FOOD	FUTURE_VECTOR	GW_HAPPENING	GW_CAUSE	HARM_COUNTRIES	HARM_US	HARM_MT	HARM_PATIENTS	HARM_ME	FUTURE_COUNTRIES	FUTURE_US	FUTURE_MT	FUTURE_PATIENTS	FUTURE_ME	MENTAL_HEALTH_YES	MENTAL_HEALTH_NO	MENTAL_HEALTH_FTYES	MENTAL_HEALTH_FTNO	MENTAL_HEALTH_FTNS	DEPT_PRIORITY	DEPT_DISCUSSION	WORK_NO_ONE	WORK_OTHER	WORK_ALL	WORK_BUSINESS	WORK_OFFICIALS	WORK_LOCAL	WORK_MTGOVT	WORK_FEDS	WORK_TRIBAL
ID160	426	2019-10-08 11:02:01	1	1	1	1	3	1	1	1	1	1	1	1	1	1	1	1	1	1	1	1	1	1	1	1	1	1	1	1	1	1	1	1	#NULL!	1	#NULL!	#NULL!	15	1	#NULL!	#NULL!	#NULL!	1	1	1	1	1	1
ID201	152	2019-10-20 14:13:28	2	1	1	1	1	1	1	1	1	1	1	1	1	1	1	1	1	1	1	1	1	1	1	1	6	1	1	1	1	5	1	#NULL!	#NULL!	1	#NULL!	#NULL!	16	1	#NULL!	#NULL!	#NULL!	1	1	1	1	1	#NULL!
ID222	147	2019-10-21 08:59:31	1	1	2	1	1	1	1	2	1	2	1	1	1	1	2	1	2	1	1	1	1	1	1	1	1	1	1	1	1	1	1	#NULL!	#NULL!	#NULL!	#NULL!	1	15	2	#NULL!	#NULL!	#NULL!	1	1	1	1	1	1
ID139	471	2019-10-04 08:51:14	3	3	1	1	1	1	1	1	1	1	1	1	1	1	1	1	1	1	1	1	1	1	1	1	6	1	1	1	1	1	1	1	#NULL!	1	#NULL!	#NULL!	16	2	#NULL!	#NULL!	#NULL!	1	1	1	1	1	1
ID196	148	2019-10-20 08:21:08	2	3	1	1	1	3	3	3	1	1	3	3	3	3	3	3	3	3	3	1	4	1	1	1	1	1	1	1	1	1	1	#NULL!	#NULL!	#NULL!	#NULL!	1	16	2	#NULL!	#NULL!	#NULL!	1	1	1	1	1	1
ID227	315	2019-10-27 18:33:44	3	1	1	1	3	3	1	1	1	3	3	3	1	1	1	1	1	3	3	1	1	1	1	1	1	1	1	1	1	1	1	1	#NULL!	1	#NULL!	#NULL!	15	1	#NULL!	#NULL!	#NULL!	1	1	1	1	1	1
ID109	546	2019-09-26 17:03:13	2	2	1	2	1	2	2	1	2	2	2	2	1	1	1	2	2	1	1	3	4	1	3	3	3	3	1	1	1	5	1	#NULL!	1	#NULL!	#NULL!	#NULL!	17	2	#NULL!	#NULL!	#NULL!	1	#NULL!	1	#NULL!	#NULL!	#NULL!
ID140	257	2019-10-04 09:01:12	1	3	3	3	1	1	3	1	1	1	2	2	1	3	3	1	1	3	3	1	1	1	1	1	1	1	1	1	1	1	1	#NULL!	1	1	#NULL!	#NULL!	16	2	#NULL!	#NULL!	#NULL!	1	1	1	1	1	1
ID154	565	2019-10-07 09:10:56	3	2	1	3	3	2	2	2	2	2	2	2	3	3	3	3	3	1	1	1	1	1	1	6	6	3	1	1	1	5	5	#NULL!	#NULL!	1	#NULL!	#NULL!	16	2	#NULL!	#NULL!	#NULL!	1	1	1	1	1	#NULL!
ID180	288	2019-10-19 20:23:59	1	1	1	1	1	1	1	1	1	1	1	1	1	1	1	1	1	1	1	1	#NULL!	#NULL!	#NULL!	#NULL!	#NULL!	#NULL!	#NULL!	#NULL!	#NULL!	#NULL!	#NULL!	#NULL!	#NULL!	#NULL!	#NULL!	#NULL!	#NULL!	1	#NULL!	#NULL!	#NULL!	1	1	1	1	1	1
ID241	662	2019-10-28 09:37:55	2	2	2	1	2	2	1	2	3	2	2	2	2	3	3	3	3	1	1	1	1	6	6	6	6	6	5	5	5	5	5	#NULL!	1	1	#NULL!	#NULL!	17	2	#NULL!	1	#NULL!	#NULL!	#NULL!	#NULL!	#NULL!	#NULL!	#NULL!
ID077	234	2019-09-25 16:38:52	1	1	1	1	1	1	1	1	1	1	1	1	1	1	1	1	1	1	1	1	1	1	1	1	1	1	1	1	1	1	1	1	#NULL!	#NULL!	#NULL!	#NULL!	16	1	#NULL!	#NULL!	1	#NULL!	#NULL!	#NULL!	#NULL!	#NULL!	#NULL!
ID136	1034	2019-10-04 08:31:08	1	1	1	1	1	1	2	2	1	2	1	1	1	1	1	1	1	1	1	1	1	1	1	1	1	1	1	1	1	1	1	1	#NULL!	1	#NULL!	#NULL!	15	1	#NULL!	#NULL!	1	#NULL!	#NULL!	#NULL!	#NULL!	#NULL!	#NULL!
ID267	525	2019-10-31 08:21:26	1	1	1	1	1	1	1	1	1	1	1	3	1	1	1	1	1	1	1	1	1	1	1	1	1	1	1	1	1	1	1	#NULL!	#NULL!	1	#NULL!	#NULL!	16	2	#NULL!	#NULL!	1	#NULL!	#NULL!	#NULL!	#NULL!	#NULL!	#NULL!
ID022	280	2019-09-24 13:03:39	1	1	1	1	1	1	1	1	1	1	1	3	1	1	1	1	1	1	1	1	1	1	1	1	1	1	1	1	1	1	1	1	#NULL!	1	#NULL!	#NULL!	15	2	#NULL!	#NULL!	1	#NULL!	#NULL!	#NULL!	#NULL!	#NULL!	#NULL!
ID027	262	2019-09-24 13:11:14	1	1	1	1	1	1	3	1	1	1	1	1	1	3	1	1	1	1	1	1	1	1	1	1	1	1	1	1	1	1	1	1	#NULL!	#NULL!	#NULL!	#NULL!	16	2	#NULL!	#NULL!	1	#NULL!	#NULL!	#NULL!	#NULL!	#NULL!	#NULL!
ID116	137	2019-09-28 15:08:17	1	1	1	1	1	1	1	1	1	1	3	3	1	1	1	1	1	1	1	1	1	1	1	1	1	1	1	1	1	1	1	1	#NULL!	1	#NULL!	#NULL!	15	2	#NULL!	#NULL!	1	#NULL!	#NULL!	#NULL!	#NULL!	#NULL!	#NULL!
ID127	1032	2019-10-04 07:57:34	1	1	1	1	1	1	1	1	1	1	#NULL!	1	1	1	1	1	1	1	1	1	4	1	1	1	1	1	1	1	#NULL!	1	1	1	#NULL!	1	#NULL!	#NULL!	15	1	#NULL!	#NULL!	1	#NULL!	#NULL!	#NULL!	#NULL!	#NULL!	#NULL!
ID132	451	2019-10-04 08:13:45	1	1	1	1	1	1	1	1	1	1	1	1	1	1	1	1	1	1	1	1	1	1	1	1	1	1	1	1	1	1	1	1	#NULL!	1	#NULL!	#NULL!	15	1	#NULL!	#NULL!	1	#NULL!	#NULL!	#NULL!	#NULL!	#NULL!	#NULL!
ID146	495	2019-10-04 12:17:07	1	1	1	1	1	3	3	1	1	1	1	1	3	3	1	1	1	1	1	1	1	1	1	1	1	1	1	1	1	1	1	#NULL!	#NULL!	#NULL!	#NULL!	1	16	1	#NULL!	#NULL!	1	#NULL!	#NULL!	#NULL!	#NULL!	#NULL!	#NULL!
ID150	644	2019-10-04 16:21:56	1	1	1	1	1	1	1	1	1	1	1	1	1	1	1	1	1	1	1	1	1	1	1	1	1	1	1	1	1	1	1	1	#NULL!	#NULL!	#NULL!	#NULL!	15	1	#NULL!	#NULL!	1	#NULL!	#NULL!	#NULL!	#NULL!	#NULL!	#NULL!
ID190	157	2019-10-19 21:15:53	1	1	1	1	1	1	1	1	1	1	1	1	1	1	1	1	1	1	1	1	1	1	1	1	1	1	1	1	1	1	1	#NULL!	#NULL!	1	#NULL!	#NULL!	15	2	#NULL!	#NULL!	1	#NULL!	#NULL!	#NULL!	#NULL!	#NULL!	#NULL!
ID193	192	2019-10-20 08:12:19	1	1	1	1	1	1	1	1	1	1	1	1	1	1	1	1	1	1	1	1	1	1	1	1	1	1	1	1	1	1	1	1	#NULL!	1	#NULL!	#NULL!	15	1	#NULL!	#NULL!	1	#NULL!	#NULL!	#NULL!	#NULL!	#NULL!	#NULL!
ID246	588	2019-10-28 10:32:52	1	1	1	1	1	1	1	1	1	1	1	1	1	1	1	1	1	1	1	1	1	1	1	1	1	1	1	1	1	1	1	1	#NULL!	1	#NULL!	#NULL!	16	1	#NULL!	#NULL!	1	#NULL!	#NULL!	#NULL!	#NULL!	#NULL!	#NULL!
ID008	223	2019-09-24 12:46:03	1	1	1	1	1	1	1	1	1	1	1	1	1	1	1	1	1	1	1	1	1	1	1	1	1	1	1	1	1	1	1	1	#NULL!	#NULL!	#NULL!	#NULL!	16	1	#NULL!	#NULL!	1	#NULL!	#NULL!	#NULL!	#NULL!	#NULL!	#NULL!
ID023	236	2019-09-24 13:03:45	1	1	1	1	1	1	1	1	1	1	1	1	1	1	1	1	1	1	1	1	1	1	1	1	1	1	1	1	1	1	1	1	#NULL!	#NULL!	#NULL!	#NULL!	15	2	#NULL!	#NULL!	1	#NULL!	#NULL!	#NULL!	#NULL!	#NULL!	#NULL!
ID028	608	2019-09-24 13:19:42	1	1	1	1	1	1	1	1	1	1	3	3	1	1	1	1	1	3	3	1	1	1	1	1	6	1	1	1	1	5	1	1	#NULL!	1	#NULL!	#NULL!	15	1	#NULL!	#NULL!	1	#NULL!	#NULL!	#NULL!	#NULL!	#NULL!	#NULL!
ID033	184	2019-09-24 13:16:12	1	1	1	1	1	1	1	1	1	1	3	3	1	1	1	1	1	1	1	1	1	1	1	1	1	1	1	1	1	1	1	#NULL!	#NULL!	1	#NULL!	#NULL!	16	1	#NULL!	#NULL!	1	#NULL!	#NULL!	#NULL!	#NULL!	#NULL!	#NULL!
ID036	284	2019-09-24 13:21:51	1	1	1	1	1	1	1	1	1	1	3	2	1	1	1	1	1	2	1	1	1	1	1	1	1	1	1	1	1	1	1	1	#NULL!	1	#NULL!	#NULL!	15	1	#NULL!	#NULL!	1	#NULL!	#NULL!	#NULL!	#NULL!	#NULL!	#NULL!
ID055	210	2019-09-24 15:46:57	1	1	1	1	1	1	1	1	1	1	1	2	1	1	1	1	1	1	1	1	1	1	1	1	1	1	1	1	1	1	1	1	#NULL!	#NULL!	#NULL!	#NULL!	15	2	#NULL!	#NULL!	1	#NULL!	#NULL!	#NULL!	#NULL!	#NULL!	#NULL!
ID097	252	2019-09-26 11:11:52	1	1	1	1	1	1	1	1	1	1	1	1	1	1	1	1	1	1	1	1	1	1	1	1	1	1	1	1	1	1	1	1	#NULL!	1	#NULL!	#NULL!	15	1	#NULL!	#NULL!	1	#NULL!	#NULL!	#NULL!	#NULL!	#NULL!	#NULL!
ID123	303	2019-10-03 19:48:46	1	1	1	1	1	1	1	1	1	1	1	1	1	1	1	1	1	1	1	1	1	1	1	1	1	1	1	1	1	1	1	1	#NULL!	1	#NULL!	#NULL!	15	1	#NULL!	#NULL!	1	#NULL!	#NULL!	#NULL!	#NULL!	#NULL!	#NULL!
ID158	337	2019-10-08 07:34:55	1	1	1	1	1	1	1	1	1	1	1	1	1	1	1	1	1	1	1	1	1	1	1	1	6	1	1	1	1	5	1	1	#NULL!	1	#NULL!	#NULL!	16	1	#NULL!	#NULL!	1	#NULL!	#NULL!	#NULL!	#NULL!	#NULL!	#NULL!
ID171	252	2019-10-08 21:34:50	1	1	1	1	1	1	1	1	1	1	1	1	1	1	1	1	1	1	1	1	1	1	1	1	1	1	1	1	1	1	1	#NULL!	1	1	#NULL!	#NULL!	16	2	#NULL!	#NULL!	1	#NULL!	#NULL!	#NULL!	#NULL!	#NULL!	#NULL!
ID197	129	2019-10-20 08:23:42	1	1	1	1	1	1	1	1	1	1	1	1	1	1	1	1	1	1	1	1	1	1	1	1	1	1	1	1	1	1	1	1	#NULL!	1	#NULL!	#NULL!	16	1	#NULL!	#NULL!	1	#NULL!	#NULL!	#NULL!	#NULL!	#NULL!	#NULL!
ID207	142	2019-10-20 14:52:06	1	1	1	1	1	1	1	1	1	1	3	3	1	1	1	1	3	3	3	1	1	1	1	1	1	1	1	1	1	1	1	1	#NULL!	#NULL!	#NULL!	#NULL!	15	2	#NULL!	#NULL!	1	#NULL!	#NULL!	#NULL!	#NULL!	#NULL!	#NULL!
ID211	121	2019-10-20 15:06:22	1	1	1	1	1	1	1	1	1	1	1	1	1	1	1	1	1	1	1	1	1	1	1	1	1	1	1	1	1	1	1	1	#NULL!	1	#NULL!	#NULL!	15	2	#NULL!	#NULL!	1	#NULL!	#NULL!	#NULL!	#NULL!	#NULL!	#NULL!
ID228	323	2019-10-28 08:07:37	1	1	1	1	1	#NULL!	#NULL!	#NULL!	#NULL!	#NULL!	#NULL!	#NULL!	1	1	1	1	1	1	1	1	2	1	1	1	1	1	1	1	1	1	1	#NULL!	1	1	#NULL!	#NULL!	15	2	#NULL!	#NULL!	#NULL!	#NULL!	#NULL!	1	1	1	#NULL!
ID254	209	2019-10-29 10:56:58	1	1	1	1	1	1	1	1	1	1	1	1	1	1	1	1	1	1	1	1	4	1	1	1	1	1	1	1	1	1	1	1	#NULL!	1	#NULL!	#NULL!	16	1	#NULL!	#NULL!	1	#NULL!	#NULL!	#NULL!	#NULL!	#NULL!	#NULL!
ID179	195	2019-10-19 20:19:04	2	1	1	1	1	2	2	1	1	1	2	2	2	2	1	1	1	2	2	1	1	1	1	1	1	6	1	1	1	1	1	#NULL!	#NULL!	#NULL!	#NULL!	1	17	2	#NULL!	#NULL!	1	#NULL!	#NULL!	#NULL!	#NULL!	#NULL!	#NULL!
ID041	5884	2019-09-24 15:29:45	1	1	1	2	1	1	1	1	2	1	1	1	1	1	1	2	1	1	1	1	2	1	1	1	1	1	1	1	1	1	1	1	#NULL!	1	#NULL!	#NULL!	16	2	#NULL!	#NULL!	1	#NULL!	#NULL!	#NULL!	#NULL!	#NULL!	#NULL!
ID060	286	2019-09-24 17:30:29	2	1	1	1	1	2	1	1	1	1	1	1	2	1	1	1	1	1	1	1	1	1	1	1	6	3	1	1	1	5	2	#NULL!	1	1	#NULL!	#NULL!	17	2	#NULL!	#NULL!	1	#NULL!	#NULL!	#NULL!	#NULL!	#NULL!	#NULL!
ID081	432	2019-09-26 08:03:54	1	1	1	1	3	1	1	1	1	1	1	1	1	1	1	1	3	3	1	1	4	1	1	1	6	1	1	1	1	5	1	1	#NULL!	1	#NULL!	#NULL!	15	1	#NULL!	#NULL!	1	#NULL!	#NULL!	#NULL!	#NULL!	#NULL!	#NULL!
ID105	276	2019-09-26 15:46:03	2	1	1	1	1	3	1	1	1	3	1	1	1	1	1	1	3	1	1	1	1	1	1	1	1	1	1	1	1	1	1	#NULL!	#NULL!	1	#NULL!	#NULL!	16	2	#NULL!	#NULL!	1	#NULL!	#NULL!	#NULL!	#NULL!	#NULL!	#NULL!
ID147	1045	2019-10-04 14:05:23	1	3	1	1	1	1	1	1	1	1	1	1	1	1	1	1	1	1	1	1	1	1	1	1	6	6	1	1	1	1	1	#NULL!	#NULL!	1	#NULL!	#NULL!	16	2	#NULL!	#NULL!	1	#NULL!	#NULL!	#NULL!	#NULL!	#NULL!	#NULL!
ID194	162	2019-10-20 08:15:18	1	1	2	1	1	#NULL!	#NULL!	#NULL!	#NULL!	#NULL!	#NULL!	#NULL!	1	1	1	1	1	2	2	1	1	1	1	1	1	1	1	1	1	1	1	1	#NULL!	1	#NULL!	#NULL!	15	2	#NULL!	#NULL!	1	#NULL!	#NULL!	#NULL!	#NULL!	#NULL!	#NULL!
ID203	111	2019-10-20 14:18:17	1	3	1	1	1	1	1	1	1	1	1	1	1	1	1	1	1	1	1	1	1	1	1	1	#NULL!	1	1	1	1	#NULL!	1	1	#NULL!	#NULL!	#NULL!	#NULL!	15	2	#NULL!	#NULL!	1	#NULL!	#NULL!	#NULL!	#NULL!	#NULL!	#NULL!
ID218	128	2019-10-21 08:29:48	1	1	2	1	1	1	1	1	1	1	1	1	1	1	1	1	1	1	1	1	1	6	1	1	1	1	5	1	1	1	1	#NULL!	1	#NULL!	#NULL!	#NULL!	16	2	#NULL!	#NULL!	1	#NULL!	#NULL!	#NULL!	#NULL!	#NULL!	#NULL!
ID233	284	2019-10-28 08:52:57	1	1	3	1	1	1	1	1	1	1	1	1	1	1	1	1	1	1	1	1	1	1	1	1	1	1	1	1	1	1	1	1	#NULL!	#NULL!	#NULL!	#NULL!	16	2	#NULL!	#NULL!	1	#NULL!	#NULL!	#NULL!	#NULL!	#NULL!	#NULL!
ID271	616	2019-11-01 15:20:59	1	1	1	2	1	2	2	2	2	2	1	1	2	2	2	2	2	1	1	1	2	1	1	3	3	3	1	1	1	1	1	#NULL!	1	#NULL!	#NULL!	#NULL!	17	2	#NULL!	#NULL!	1	#NULL!	#NULL!	#NULL!	#NULL!	#NULL!	#NULL!
ID011	276	2019-09-24 12:48:56	3	1	1	1	1	1	1	1	1	1	3	1	3	1	1	1	1	3	1	1	#NULL!	1	1	1	1	1	5	5	5	5	5	#NULL!	1	#NULL!	#NULL!	#NULL!	17	2	#NULL!	#NULL!	#NULL!	#NULL!	1	#NULL!	#NULL!	1	#NULL!
ID012	297	2019-09-24 12:50:12	1	1	1	1	3	1	1	1	1	3	3	3	1	1	1	1	1	1	1	1	1	1	1	1	1	3	1	1	1	1	1	#NULL!	1	1	#NULL!	#NULL!	15	1	#NULL!	#NULL!	1	#NULL!	#NULL!	#NULL!	#NULL!	#NULL!	#NULL!
ID013	358	2019-09-24 12:51:51	1	3	1	1	1	2	1	1	1	3	3	3	3	1	1	1	1	3	3	1	2	6	6	1	1	3	5	5	1	1	2	1	#NULL!	1	#NULL!	#NULL!	17	2	#NULL!	#NULL!	#NULL!	#NULL!	#NULL!	#NULL!	#NULL!	#NULL!	#NULL!
ID029	409	2019-09-24 13:17:53	1	1	2	1	1	1	1	1	1	1	3	3	1	1	1	1	1	3	3	1	4	1	1	1	1	1	1	1	1	1	1	1	#NULL!	#NULL!	#NULL!	#NULL!	15	2	#NULL!	#NULL!	1	#NULL!	#NULL!	#NULL!	#NULL!	#NULL!	#NULL!
ID035	257	2019-09-24 13:20:32	1	1	3	1	1	1	1	1	1	1	2	2	1	1	1	1	1	1	1	1	1	1	1	1	1	1	1	1	1	1	1	1	#NULL!	#NULL!	#NULL!	#NULL!	15	2	#NULL!	#NULL!	1	#NULL!	#NULL!	#NULL!	#NULL!	#NULL!	#NULL!
ID040	365	2019-09-24 13:43:24	1	1	1	2	1	2	1	1	2	2	1	1	2	1	1	2	1	1	1	1	2	6	6	6	6	6	1	1	1	1	1	1	#NULL!	#NULL!	#NULL!	#NULL!	16	2	#NULL!	#NULL!	1	#NULL!	#NULL!	#NULL!	#NULL!	#NULL!	#NULL!
ID061	1334	2019-09-25 08:24:01	1	1	2	1	1	1	1	2	1	2	1	2	1	1	1	1	1	1	1	1	1	1	1	1	1	1	1	1	1	1	1	1	#NULL!	#NULL!	#NULL!	#NULL!	15	2	#NULL!	#NULL!	1	#NULL!	#NULL!	#NULL!	#NULL!	#NULL!	#NULL!
ID065	271	2019-09-25 09:12:19	1	1	1	2	1	1	1	1	1	1	1	1	1	1	1	1	1	1	1	1	1	1	1	1	1	1	1	1	1	1	1	1	#NULL!	1	#NULL!	#NULL!	16	2	#NULL!	#NULL!	1	#NULL!	#NULL!	#NULL!	#NULL!	#NULL!	#NULL!
ID096	219	2019-09-26 11:11:19	1	1	2	1	1	1	1	1	1	2	2	2	1	1	1	1	3	3	3	1	1	1	1	1	1	1	1	1	1	1	1	#NULL!	1	1	#NULL!	#NULL!	16	2	#NULL!	#NULL!	1	#NULL!	#NULL!	#NULL!	#NULL!	#NULL!	#NULL!
ID138	359	2019-10-04 08:46:59	3	1	1	1	1	3	1	1	1	3	3	3	1	3	3	1	1	3	3	1	1	1	1	1	6	3	1	1	1	1	1	#NULL!	1	1	#NULL!	#NULL!	16	2	#NULL!	#NULL!	#NULL!	#NULL!	1	1	1	1	1
ID163	593	2019-10-08 13:41:01	1	1	1	1	2	3	1	1	1	1	3	2	1	1	1	1	3	2	1	1	1	1	1	1	6	1	1	1	1	5	1	1	#NULL!	1	#NULL!	#NULL!	15	2	#NULL!	#NULL!	1	#NULL!	#NULL!	#NULL!	#NULL!	#NULL!	#NULL!
ID175	536	2019-10-10 12:30:52	1	3	1	1	1	1	1	1	1	1	1	1	1	1	1	1	1	1	1	1	1	1	1	1	1	1	1	1	1	1	1	#NULL!	#NULL!	#NULL!	#NULL!	1	15	2	#NULL!	#NULL!	1	#NULL!	#NULL!	#NULL!	#NULL!	#NULL!	#NULL!
ID210	131	2019-10-20 15:04:13	1	3	1	1	1	1	1	1	1	1	1	1	1	1	1	1	1	1	1	1	1	1	1	1	1	1	1	1	1	1	1	#NULL!	#NULL!	1	#NULL!	#NULL!	15	1	#NULL!	#NULL!	1	#NULL!	#NULL!	#NULL!	#NULL!	#NULL!	#NULL!
ID125	621	2019-10-03 20:26:20	1	1	2	1	2	1	1	1	1	2	1	1	1	1	1	1	1	1	1	1	1	1	1	1	1	1	1	1	1	1	1	1	#NULL!	1	#NULL!	#NULL!	15	2	#NULL!	#NULL!	1	#NULL!	#NULL!	#NULL!	#NULL!	#NULL!	#NULL!
ID224	774	2019-10-27 05:27:10	1	1	3	1	3	1	1	3	1	3	1	1	1	1	1	1	1	1	1	1	1	1	1	1	#NULL!	1	1	1	1	#NULL!	1	1	#NULL!	#NULL!	#NULL!	#NULL!	15	1	#NULL!	#NULL!	1	#NULL!	#NULL!	#NULL!	#NULL!	#NULL!	#NULL!
ID258	253	2019-10-30 13:50:15	1	1	2	1	2	1	1	1	1	2	1	2	1	1	1	1	1	1	1	1	1	1	1	1	6	1	1	1	1	5	1	1	#NULL!	#NULL!	#NULL!	#NULL!	15	1	#NULL!	#NULL!	1	#NULL!	#NULL!	#NULL!	#NULL!	#NULL!	#NULL!
ID004	261	2019-09-24 12:45:53	1	3	1	1	3	1	3	1	1	3	1	1	1	3	1	1	1	1	1	1	1	1	1	1	1	1	1	1	1	1	1	1	#NULL!	1	#NULL!	#NULL!	16	2	#NULL!	#NULL!	#NULL!	#NULL!	1	1	1	1	1
ID048	583	2019-09-24 14:49:58	3	3	1	1	1	1	3	1	1	3	1	1	1	3	1	1	3	1	1	1	4	1	1	1	6	4	#NULL!	#NULL!	#NULL!	#NULL!	#NULL!	#NULL!	1	#NULL!	#NULL!	#NULL!	16	2	#NULL!	#NULL!	1	#NULL!	#NULL!	#NULL!	#NULL!	#NULL!	#NULL!
ID148	306	2019-10-04 15:47:49	2	2	1	1	1	2	1	1	1	1	1	1	1	2	1	1	2	1	1	2	3	6	6	3	3	3	1	2	2	2	2	#NULL!	#NULL!	#NULL!	1	#NULL!	19	2	1	#NULL!	#NULL!	#NULL!	#NULL!	#NULL!	#NULL!	#NULL!	#NULL!
ID149	372	2019-10-04 16:06:43	1	3	1	1	3	1	3	1	3	2	1	1	1	1	1	1	1	1	1	1	1	1	1	1	1	1	1	1	1	1	1	1	#NULL!	1	#NULL!	#NULL!	15	1	#NULL!	#NULL!	1	#NULL!	#NULL!	#NULL!	#NULL!	#NULL!	#NULL!
ID159	407	2019-10-08 09:38:55	1	1	2	1	3	1	1	1	1	2	3	3	1	1	1	1	1	3	1	1	1	1	1	1	6	1	1	1	1	1	1	1	#NULL!	1	#NULL!	#NULL!	15	1	#NULL!	#NULL!	1	#NULL!	#NULL!	#NULL!	#NULL!	#NULL!	#NULL!
ID184	228	2019-10-19 20:37:59	3	3	1	1	1	#NULL!	#NULL!	#NULL!	#NULL!	#NULL!	#NULL!	#NULL!	3	3	1	1	1	1	2	1	4	1	1	6	6	6	1	1	5	5	5	#NULL!	1	#NULL!	#NULL!	#NULL!	16	2	#NULL!	#NULL!	#NULL!	#NULL!	1	1	1	1	1
ID235	786	2019-10-28 09:10:00	1	1	2	1	3	1	1	2	1	1	1	1	1	1	2	1	1	1	1	1	1	1	1	1	1	1	1	1	1	1	1	#NULL!	1	1	#NULL!	#NULL!	15	1	#NULL!	#NULL!	1	#NULL!	#NULL!	#NULL!	#NULL!	#NULL!	#NULL!
ID247	286	2019-10-28 11:00:05	3	1	2	1	1	2	1	2	1	1	2	2	2	1	2	1	1	2	3	1	1	1	1	1	1	1	1	1	1	1	1	1	#NULL!	1	#NULL!	#NULL!	15	2	#NULL!	#NULL!	1	#NULL!	#NULL!	#NULL!	#NULL!	#NULL!	#NULL!
ID253	289	2019-10-29 09:17:13	1	3	1	3	1	1	3	1	1	1	3	3	1	3	1	1	1	2	2	1	1	1	1	1	1	1	1	1	1	1	1	#NULL!	1	#NULL!	#NULL!	#NULL!	16	2	#NULL!	#NULL!	1	#NULL!	#NULL!	#NULL!	#NULL!	#NULL!	#NULL!
ID256	2171	2019-10-29 12:10:58	1	1	2	2	1	1	1	2	2	1	2	1	1	1	3	2	1	2	1	1	4	1	1	1	1	1	1	1	1	1	1	1	#NULL!	#NULL!	#NULL!	#NULL!	15	2	#NULL!	#NULL!	1	#NULL!	#NULL!	#NULL!	#NULL!	#NULL!	#NULL!
ID268	577	2019-10-31 10:38:55	1	1	2	1	3	1	3	3	1	3	3	1	1	3	3	1	3	1	1	1	1	1	1	1	1	1	1	1	1	1	1	#NULL!	#NULL!	#NULL!	#NULL!	1	17	#NULL!	#NULL!	#NULL!	1	#NULL!	#NULL!	#NULL!	#NULL!	#NULL!	#NULL!
ID007	194	2019-09-24 12:45:06	1	2	1	3	1	1	3	1	1	1	1	3	1	1	1	1	1	1	1	1	1	1	1	1	1	1	1	1	1	1	1	1	#NULL!	1	#NULL!	#NULL!	16	2	#NULL!	#NULL!	1	#NULL!	#NULL!	#NULL!	#NULL!	#NULL!	#NULL!
ID010	586	2019-09-24 12:52:27	2	2	1	1	1	1	2	1	1	1	1	1	1	1	1	1	1	1	1	1	1	1	1	1	1	1	1	1	1	1	1	#NULL!	#NULL!	1	#NULL!	#NULL!	16	1	#NULL!	#NULL!	1	#NULL!	#NULL!	#NULL!	#NULL!	#NULL!	#NULL!
ID018	579	2019-09-24 12:59:24	2	1	2	1	1	2	1	1	1	2	3	3	1	1	1	1	1	1	1	1	1	1	1	1	1	1	1	1	1	1	1	1	#NULL!	1	#NULL!	#NULL!	16	1	#NULL!	#NULL!	1	#NULL!	#NULL!	#NULL!	#NULL!	#NULL!	#NULL!
ID043	297	2019-09-24 14:01:54	2	3	1	1	1	1	3	1	1	1	1	1	1	3	1	1	1	2	1	1	1	1	1	1	1	1	1	1	1	1	1	1	#NULL!	#NULL!	#NULL!	#NULL!	15	1	#NULL!	#NULL!	1	#NULL!	#NULL!	#NULL!	#NULL!	#NULL!	#NULL!
ID068	554	2019-09-25 11:09:18	1	1	2	2	1	1	1	1	2	1	2	2	1	2	2	2	2	2	2	1	1	6	6	6	6	3	5	5	5	5	2	#NULL!	1	#NULL!	#NULL!	1	18	2	#NULL!	#NULL!	#NULL!	#NULL!	#NULL!	#NULL!	1	#NULL!	#NULL!
ID098	500	2019-09-26 11:23:07	2	2	1	1	1	1	1	1	2	1	2	2	2	2	1	2	2	1	1	1	1	1	3	3	3	3	1	1	2	2	2	#NULL!	1	#NULL!	#NULL!	#NULL!	15	2	#NULL!	#NULL!	1	#NULL!	#NULL!	#NULL!	#NULL!	#NULL!	#NULL!
ID099	233	2019-09-26 11:30:54	2	1	1	1	3	3	1	1	1	3	3	3	1	1	1	1	1	2	2	1	1	1	1	1	1	1	1	1	1	1	1	1	#NULL!	1	#NULL!	#NULL!	15	1	#NULL!	#NULL!	1	#NULL!	#NULL!	#NULL!	#NULL!	#NULL!	#NULL!
ID131	1520	2019-10-04 08:25:44	1	1	3	1	2	1	1	1	1	2	2	3	1	1	1	1	2	2	2	1	1	1	1	1	6	6	1	1	1	1	1	1	#NULL!	1	#NULL!	#NULL!	15	1	#NULL!	#NULL!	1	#NULL!	#NULL!	#NULL!	#NULL!	#NULL!	#NULL!
ID134	419	2019-10-04 08:17:46	1	1	3	1	3	#NULL!	#NULL!	#NULL!	#NULL!	#NULL!	#NULL!	#NULL!	1	1	3	1	3	3	1	1	4	1	1	1	1	1	1	1	1	1	1	#NULL!	#NULL!	#NULL!	#NULL!	1	16	2	#NULL!	#NULL!	1	#NULL!	#NULL!	#NULL!	#NULL!	#NULL!	#NULL!
ID135	362	2019-10-04 08:18:24	2	1	1	2	1	2	1	1	1	1	1	1	1	1	1	1	1	1	1	1	1	1	1	1	1	1	1	1	1	1	1	1	#NULL!	#NULL!	#NULL!	#NULL!	17	2	#NULL!	#NULL!	1	#NULL!	#NULL!	#NULL!	#NULL!	#NULL!	#NULL!
ID172	261	2019-10-09 06:37:00	3	1	1	2	1	1	1	1	2	1	2	1	1	1	1	2	1	2	1	1	4	1	1	1	1	1	1	1	1	1	1	#NULL!	1	#NULL!	#NULL!	#NULL!	17	2	#NULL!	#NULL!	1	#NULL!	#NULL!	#NULL!	#NULL!	#NULL!	#NULL!
ID182	154	2019-10-19 20:30:17	3	3	1	1	1	1	1	1	1	1	1	1	1	1	1	1	1	1	1	1	1	1	1	1	1	1	1	1	1	1	1	1	#NULL!	#NULL!	#NULL!	#NULL!	16	2	#NULL!	#NULL!	1	#NULL!	#NULL!	#NULL!	#NULL!	#NULL!	#NULL!
ID209	121	2019-10-20 15:01:46	2	1	1	1	2	1	1	1	1	2	1	1	1	1	1	1	3	1	1	1	1	1	1	1	#NULL!	1	1	1	1	#NULL!	1	#NULL!	1	#NULL!	#NULL!	#NULL!	16	2	#NULL!	#NULL!	1	#NULL!	#NULL!	#NULL!	#NULL!	#NULL!	#NULL!
ID230	309	2019-10-28 08:14:25	1	1	3	1	2	1	1	1	1	1	1	1	1	1	1	1	1	1	1	1	1	1	#NULL!	1	1	1	1	1	1	1	1	1	#NULL!	#NULL!	#NULL!	#NULL!	15	2	#NULL!	#NULL!	1	#NULL!	#NULL!	#NULL!	#NULL!	#NULL!	#NULL!
ID238	348	2019-10-28 09:28:31	1	1	3	3	1	1	1	1	1	1	3	1	1	1	1	1	1	1	1	1	4	1	1	1	1	1	1	1	1	1	1	1	#NULL!	1	#NULL!	#NULL!	16	1	#NULL!	#NULL!	1	#NULL!	#NULL!	#NULL!	#NULL!	#NULL!	#NULL!
ID259	156	2019-10-30 13:53:11	2	1	1	1	2	1	1	1	2	2	2	2	1	1	1	2	2	1	1	1	1	1	1	1	1	1	1	1	1	1	1	#NULL!	#NULL!	1	#NULL!	#NULL!	15	2	#NULL!	#NULL!	1	#NULL!	#NULL!	#NULL!	#NULL!	#NULL!	#NULL!
ID042	370	2019-09-24 14:00:16	2	1	2	1	2	2	1	1	1	2	1	1	1	1	1	1	1	1	1	1	1	1	1	1	1	1	1	1	1	1	1	#NULL!	#NULL!	#NULL!	#NULL!	1	16	1	#NULL!	#NULL!	1	#NULL!	#NULL!	#NULL!	#NULL!	#NULL!	#NULL!
ID067	405	2019-09-25 10:00:43	2	2	1	2	1	1	3	1	2	1	1	3	1	3	1	2	1	3	3	1	1	1	1	1	1	1	1	1	1	1	1	1	#NULL!	1	#NULL!	#NULL!	15	2	#NULL!	#NULL!	1	#NULL!	#NULL!	#NULL!	#NULL!	#NULL!	#NULL!
ID166	733	2019-10-08 13:51:09	2	2	2	1	1	1	1	1	1	1	2	2	1	1	1	1	1	3	#NULL!	1	1	1	1	1	1	1	1	1	1	1	1	#NULL!	#NULL!	1	#NULL!	#NULL!	16	1	#NULL!	#NULL!	1	#NULL!	#NULL!	#NULL!	#NULL!	#NULL!	#NULL!
ID016	941	2019-09-24 13:04:15	3	3	1	1	2	2	2	1	1	2	1	1	2	2	3	1	2	1	1	1	1	1	1	6	6	3	1	1	1	5	5	#NULL!	1	#NULL!	#NULL!	#NULL!	17	2	#NULL!	#NULL!	#NULL!	#NULL!	1	#NULL!	1	1	#NULL!
ID047	324	2019-09-24 14:32:27	1	3	1	3	3	1	2	1	1	1	1	2	1	1	1	1	1	1	1	1	1	1	1	1	1	1	1	1	1	1	1	#NULL!	#NULL!	1	#NULL!	#NULL!	16	2	#NULL!	#NULL!	1	#NULL!	#NULL!	#NULL!	#NULL!	#NULL!	#NULL!
ID052	1185	2019-09-24 15:38:27	2	2	1	2	1	2	2	1	2	1	2	1	2	1	1	1	1	1	1	1	4	3	3	3	3	3	2	2	2	2	2	#NULL!	1	#NULL!	1	#NULL!	17	2	#NULL!	#NULL!	#NULL!	#NULL!	#NULL!	#NULL!	1	1	#NULL!
ID058	336	2019-09-24 16:11:44	3	1	2	1	3	1	1	1	1	1	1	1	1	1	1	1	1	1	1	1	1	1	1	1	1	1	1	1	1	1	1	#NULL!	1	#NULL!	#NULL!	#NULL!	17	2	#NULL!	#NULL!	#NULL!	#NULL!	1	1	1	1	1
ID072	543	2019-09-25 13:04:53	2	2	1	1	2	2	2	1	1	1	2	2	2	1	1	1	1	2	1	1	1	1	1	1	1	1	1	1	1	1	1	1	#NULL!	1	#NULL!	#NULL!	16	1	#NULL!	#NULL!	#NULL!	#NULL!	#NULL!	#NULL!	1	1	1
ID151	358	2019-10-04 18:50:13	2	2	1	3	1	2	3	1	1	1	2	2	3	3	1	1	1	3	3	1	2	1	1	1	6	1	1	1	1	1	1	1	#NULL!	#NULL!	#NULL!	#NULL!	16	2	#NULL!	#NULL!	#NULL!	#NULL!	#NULL!	#NULL!	#NULL!	1	#NULL!
ID156	378	2019-10-07 13:00:29	1	3	2	1	3	1	3	1	1	3	1	1	1	1	1	1	1	1	1	1	1	1	1	1	1	1	1	1	1	1	1	#NULL!	#NULL!	#NULL!	#NULL!	1	16	2	#NULL!	#NULL!	1	#NULL!	#NULL!	#NULL!	#NULL!	#NULL!	#NULL!
ID174	678	2019-10-09 16:28:13	1	3	2	1	2	1	2	2	1	2	2	2	1	1	1	1	2	2	2	1	1	1	1	1	1	1	1	1	1	1	1	#NULL!	1	#NULL!	#NULL!	1	18	2	#NULL!	#NULL!	#NULL!	#NULL!	#NULL!	#NULL!	1	1	#NULL!
ID205	1207	2019-10-20 14:41:08	2	2	1	1	3	3	2	1	1	3	2	1	1	1	1	1	3	3	3	1	1	1	1	1	1	1	1	1	1	1	1	#NULL!	#NULL!	1	#NULL!	#NULL!	15	2	#NULL!	#NULL!	1	#NULL!	#NULL!	#NULL!	#NULL!	#NULL!	#NULL!
ID213	136	2019-10-21 08:16:57	2	2	1	2	1	1	1	1	1	1	1	1	2	1	1	2	1	1	1	3	2	6	6	6	6	6	5	5	5	5	5	#NULL!	1	#NULL!	#NULL!	#NULL!	17	2	1	#NULL!	#NULL!	#NULL!	#NULL!	#NULL!	#NULL!	#NULL!	#NULL!
ID243	349	2019-10-28 09:53:51	1	1	2	3	3	1	1	3	2	2	2	1	1	1	1	2	2	2	1	2	4	1	1	1	6	6	1	1	1	5	5	#NULL!	1	#NULL!	#NULL!	#NULL!	17	2	#NULL!	#NULL!	1	#NULL!	#NULL!	#NULL!	#NULL!	#NULL!	#NULL!
ID251	445	2019-10-29 07:34:47	1	2	2	1	2	2	2	2	1	2	1	1	1	2	2	1	2	1	1	1	4	1	1	1	1	3	1	1	1	1	2	#NULL!	1	#NULL!	#NULL!	1	17	2	#NULL!	#NULL!	1	#NULL!	#NULL!	#NULL!	#NULL!	#NULL!	#NULL!
ID017	391	2019-09-24 12:55:10	2	1	1	2	2	2	1	1	2	1	1	1	1	1	1	1	1	1	1	1	1	1	1	1	1	1	1	1	1	1	1	#NULL!	#NULL!	1	#NULL!	#NULL!	15	2	#NULL!	#NULL!	1	#NULL!	#NULL!	#NULL!	#NULL!	#NULL!	#NULL!
ID025	203	2019-09-24 13:08:46	2	2	3	1	1	2	3	3	1	3	1	1	3	1	3	1	1	1	1	1	1	1	1	1	1	1	1	1	1	1	1	#NULL!	1	1	#NULL!	#NULL!	15	2	#NULL!	#NULL!	1	#NULL!	#NULL!	#NULL!	#NULL!	#NULL!	#NULL!
ID026	147	2019-09-24 13:08:47	1	3	3	1	3	1	3	1	1	3	1	1	1	1	1	1	1	1	1	1	4	1	1	1	1	1	1	1	1	1	1	1	#NULL!	1	#NULL!	#NULL!	15	2	#NULL!	#NULL!	1	#NULL!	#NULL!	#NULL!	#NULL!	#NULL!	#NULL!
ID030	350	2019-09-24 13:18:05	3	3	3	1	1	3	3	3	1	1	3	3	1	1	1	1	1	1	1	1	4	1	1	1	6	3	1	1	1	1	1	1	#NULL!	1	#NULL!	#NULL!	15	2	#NULL!	#NULL!	1	#NULL!	#NULL!	#NULL!	#NULL!	#NULL!	#NULL!
ID044	559	2019-09-24 14:06:26	2	1	2	2	1	3	2	1	2	1	2	2	1	1	1	2	1	3	3	1	1	1	1	1	6	6	1	1	1	1	1	#NULL!	#NULL!	#NULL!	#NULL!	1	16	2	#NULL!	#NULL!	1	#NULL!	#NULL!	#NULL!	#NULL!	#NULL!	#NULL!
ID045	256	2019-09-24 14:01:27	1	3	3	1	3	#NULL!	#NULL!	#NULL!	#NULL!	#NULL!	#NULL!	#NULL!	1	3	3	1	3	1	1	1	1	1	1	1	1	1	1	1	1	1	1	#NULL!	1	1	#NULL!	#NULL!	16	1	#NULL!	#NULL!	1	#NULL!	#NULL!	#NULL!	#NULL!	#NULL!	#NULL!
ID046	255	2019-09-24 14:09:07	1	1	2	2	2	2	1	2	2	1	2	2	2	1	1	2	1	1	2	2	3	3	3	3	3	3	2	2	2	2	2	#NULL!	1	#NULL!	1	#NULL!	18	2	1	#NULL!	#NULL!	#NULL!	#NULL!	#NULL!	#NULL!	#NULL!	#NULL!
ID053	864	2019-09-24 15:40:20	1	3	3	3	1	1	1	1	2	1	3	3	1	1	1	1	1	1	1	1	1	1	1	1	1	1	1	1	1	1	1	#NULL!	#NULL!	#NULL!	#NULL!	1	15	2	#NULL!	#NULL!	1	#NULL!	#NULL!	#NULL!	#NULL!	#NULL!	#NULL!
ID056	241	2019-09-24 15:53:38	1	2	2	1	3	2	1	2	1	2	2	2	1	1	1	1	3	3	3	1	1	1	1	1	1	1	1	1	1	1	1	#NULL!	1	#NULL!	#NULL!	#NULL!	16	2	#NULL!	#NULL!	#NULL!	#NULL!	1	1	1	1	1
ID062	430	2019-09-25 08:23:47	3	3	1	1	3	3	3	1	3	3	1	1	3	3	1	3	3	1	1	3	2	6	6	6	6	6	5	5	5	5	5	#NULL!	1	1	#NULL!	#NULL!	18	2	#NULL!	#NULL!	#NULL!	#NULL!	#NULL!	#NULL!	#NULL!	#NULL!	#NULL!
ID078	324	2019-09-25 20:16:22	1	1	2	2	2	1	1	1	2	1	2	2	1	1	1	1	1	1	1	1	1	1	6	4	6	4	1	1	1	1	1	#NULL!	1	#NULL!	#NULL!	#NULL!	15	2	#NULL!	#NULL!	1	#NULL!	#NULL!	#NULL!	#NULL!	#NULL!	#NULL!
ID079	341	2019-09-26 07:52:15	1	2	2	1	2	1	2	2	1	2	2	2	1	2	2	1	2	2	1	1	1	1	1	1	1	1	1	1	1	1	1	#NULL!	1	#NULL!	#NULL!	#NULL!	15	2	#NULL!	#NULL!	1	#NULL!	#NULL!	#NULL!	#NULL!	#NULL!	#NULL!
ID082	411	2019-09-26 08:04:52	3	3	1	3	1	2	1	1	2	1	2	3	3	3	3	3	1	3	3	3	1	6	1	6	6	6	5	5	5	5	5	#NULL!	1	#NULL!	#NULL!	#NULL!	18	2	#NULL!	#NULL!	#NULL!	#NULL!	1	1	1	1	1
ID085	325	2019-09-26 08:23:30	1	2	2	2	1	2	1	1	1	1	1	1	1	1	1	1	1	1	1	1	1	1	1	3	3	3	1	1	1	1	1	#NULL!	1	#NULL!	#NULL!	#NULL!	18	2	#NULL!	#NULL!	#NULL!	#NULL!	1	#NULL!	#NULL!	1	#NULL!
ID092	316	2019-09-26 10:06:41	1	3	2	1	3	1	3	1	1	3	2	3	1	3	1	1	3	3	3	1	1	1	1	1	1	1	1	1	1	1	1	#NULL!	#NULL!	#NULL!	#NULL!	1	16	2	#NULL!	#NULL!	1	#NULL!	#NULL!	#NULL!	#NULL!	#NULL!	#NULL!
ID103	351	2019-09-26 14:01:27	1	1	2	2	2	2	1	1	2	1	2	2	1	1	1	3	1	3	3	1	1	1	1	1	1	1	1	1	1	1	1	1	#NULL!	#NULL!	#NULL!	#NULL!	15	2	#NULL!	#NULL!	1	#NULL!	#NULL!	#NULL!	#NULL!	#NULL!	#NULL!
ID143	461	2019-10-04 09:37:41	3	1	3	3	1	1	1	1	1	1	1	1	1	1	1	1	1	1	1	1	1	1	1	1	1	1	1	1	1	1	1	#NULL!	#NULL!	1	#NULL!	#NULL!	16	2	#NULL!	#NULL!	1	#NULL!	#NULL!	#NULL!	#NULL!	#NULL!	#NULL!
ID155	388	2019-10-07 11:25:45	1	2	2	2	1	1	1	1	1	1	1	1	1	1	1	1	1	1	1	1	1	1	1	1	6	6	1	1	1	1	1	1	#NULL!	1	#NULL!	#NULL!	16	2	#NULL!	#NULL!	1	#NULL!	#NULL!	#NULL!	#NULL!	#NULL!	#NULL!
ID164	193	2019-10-08 13:40:31	2	2	1	1	2	2	2	1	1	2	2	2	2	2	1	1	2	2	2	1	1	1	1	1	1	1	1	1	1	1	1	1	#NULL!	#NULL!	#NULL!	#NULL!	16	2	#NULL!	#NULL!	1	#NULL!	#NULL!	#NULL!	#NULL!	#NULL!	#NULL!
ID187	212	2019-10-19 20:52:57	1	2	2	2	1	1	2	2	2	1	1	1	1	3	3	3	1	1	1	1	4	1	1	1	1	1	1	1	1	1	1	1	#NULL!	1	#NULL!	#NULL!	16	1	#NULL!	#NULL!	#NULL!	#NULL!	1	1	1	1	1
ID054	907	2019-09-24 15:45:11	2	3	2	1	2	2	2	2	1	2	3	3	3	3	2	1	2	3	3	1	1	1	1	1	1	1	1	1	1	1	1	#NULL!	1	1	#NULL!	#NULL!	15	1	#NULL!	#NULL!	1	#NULL!	#NULL!	#NULL!	#NULL!	#NULL!	#NULL!
ID009	534	2019-09-24 12:51:28	2	3	2	1	3	2	1	1	1	2	1	1	1	1	1	1	2	1	1	1	1	1	1	1	1	1	1	1	1	1	1	1	#NULL!	1	#NULL!	#NULL!	15	1	#NULL!	#NULL!	1	#NULL!	#NULL!	#NULL!	#NULL!	#NULL!	#NULL!
ID024	307	2019-09-24 13:10:29	2	2	2	2	1	1	1	1	1	1	1	1	1	1	1	1	1	1	1	1	1	3	3	3	3	3	1	1	1	1	1	#NULL!	1	#NULL!	#NULL!	#NULL!	17	2	#NULL!	#NULL!	1	#NULL!	#NULL!	#NULL!	#NULL!	#NULL!	#NULL!
ID032	256	2019-09-24 13:16:51	2	1	2	2	2	#NULL!	#NULL!	#NULL!	#NULL!	#NULL!	#NULL!	#NULL!	2	1	1	1	2	2	2	2	2	1	1	3	3	3	1	1	2	2	2	#NULL!	1	#NULL!	#NULL!	#NULL!	17	2	1	#NULL!	#NULL!	#NULL!	#NULL!	#NULL!	#NULL!	#NULL!	#NULL!
ID050	252	2019-09-24 15:02:39	3	3	3	1	3	1	1	1	1	1	1	1	1	1	1	1	1	1	1	1	1	1	1	1	1	1	1	1	1	1	1	1	#NULL!	#NULL!	#NULL!	#NULL!	15	1	#NULL!	#NULL!	1	#NULL!	#NULL!	#NULL!	#NULL!	#NULL!	#NULL!
ID064	514	2019-09-25 09:03:41	2	2	2	1	2	#NULL!	#NULL!	#NULL!	#NULL!	#NULL!	#NULL!	#NULL!	2	2	2	1	2	2	3	1	2	6	6	6	6	6	5	5	5	5	5	#NULL!	#NULL!	#NULL!	#NULL!	1	17	2	#NULL!	#NULL!	#NULL!	#NULL!	1	1	#NULL!	#NULL!	#NULL!
ID101	427	2019-09-26 12:40:48	2	2	2	1	2	1	2	2	1	2	1	1	1	1	2	1	1	1	1	1	2	1	1	3	6	3	1	1	2	1	2	#NULL!	1	#NULL!	#NULL!	#NULL!	17	2	#NULL!	#NULL!	1	#NULL!	#NULL!	#NULL!	#NULL!	#NULL!	#NULL!
ID130	308	2019-10-04 08:02:24	2	2	2	1	2	2	2	2	1	2	2	2	2	2	2	1	2	2	2	2	2	3	3	4	3	3	2	2	3	2	2	#NULL!	1	#NULL!	1	#NULL!	19	1	1	#NULL!	#NULL!	#NULL!	#NULL!	#NULL!	#NULL!	#NULL!	#NULL!
ID133	409	2019-10-04 08:13:53	2	2	2	1	2	2	2	2	1	2	1	1	2	2	2	1	2	1	1	2	3	3	3	3	3	3	2	2	2	2	2	#NULL!	1	#NULL!	1	#NULL!	19	1	1	#NULL!	#NULL!	#NULL!	#NULL!	#NULL!	#NULL!	#NULL!	#NULL!
ID157	562	2019-10-07 16:19:58	2	3	2	1	3	3	2	1	1	3	1	2	1	3	1	1	3	1	1	1	4	1	1	1	1	1	1	1	1	1	1	#NULL!	#NULL!	1	#NULL!	#NULL!	17	1	#NULL!	#NULL!	1	#NULL!	#NULL!	#NULL!	#NULL!	#NULL!	#NULL!
ID173	222	2019-10-09 08:35:49	2	2	2	2	1	2	1	1	1	2	2	1	1	1	2	1	2	2	1	1	4	6	6	4	4	3	5	5	3	3	3	#NULL!	1	#NULL!	#NULL!	#NULL!	17	2	1	#NULL!	#NULL!	#NULL!	#NULL!	#NULL!	#NULL!	#NULL!	#NULL!
ID003	268	2019-09-24 12:45:50	1	2	2	2	2	1	3	1	1	1	3	3	2	2	2	2	2	2	2	1	1	1	1	4	4	4	3	3	3	3	3	#NULL!	#NULL!	1	#NULL!	#NULL!	16	2	#NULL!	#NULL!	1	#NULL!	#NULL!	#NULL!	#NULL!	#NULL!	#NULL!
ID034	7749	2019-09-24 15:22:38	2	2	2	2	1	1	1	1	1	1	1	1	1	1	1	1	1	1	1	1	1	1	1	1	1	1	1	1	1	1	1	#NULL!	#NULL!	1	#NULL!	#NULL!	15	2	#NULL!	#NULL!	1	#NULL!	#NULL!	#NULL!	#NULL!	#NULL!	#NULL!
ID095	454	2019-09-26 11:08:50	1	2	2	3	3	3	2	1	1	3	3	3	1	3	1	1	3	1	1	1	1	6	6	6	6	6	5	5	5	5	5	#NULL!	#NULL!	1	#NULL!	#NULL!	16	2	#NULL!	#NULL!	#NULL!	#NULL!	#NULL!	#NULL!	1	1	#NULL!
ID142	319	2019-10-04 09:10:57	2	2	2	2	1	2	1	2	2	1	1	2	2	1	2	2	1	1	1	1	1	1	3	3	3	3	1	1	1	1	1	#NULL!	#NULL!	1	#NULL!	#NULL!	16	2	#NULL!	#NULL!	1	#NULL!	#NULL!	#NULL!	#NULL!	#NULL!	#NULL!
ID177	426	2019-10-10 14:43:34	2	2	2	3	1	2	2	2	2	1	2	2	1	1	2	2	1	1	1	1	1	1	1	1	6	1	1	1	1	1	1	#NULL!	1	1	#NULL!	#NULL!	16	2	#NULL!	#NULL!	1	#NULL!	#NULL!	#NULL!	#NULL!	#NULL!	#NULL!
ID202	136	2019-10-20 14:16:03	2	2	2	2	1	3	1	1	1	3	1	3	1	1	1	1	1	1	1	1	4	1	1	1	1	1	1	1	1	1	1	#NULL!	#NULL!	1	#NULL!	#NULL!	16	2	#NULL!	#NULL!	1	#NULL!	#NULL!	#NULL!	#NULL!	#NULL!	#NULL!
ID231	206	2019-10-28 08:25:39	2	2	2	1	2	2	2	1	1	2	2	2	2	2	1	1	2	1	2	1	1	1	1	1	1	1	1	1	1	1	1	1	#NULL!	1	#NULL!	#NULL!	17	2	#NULL!	#NULL!	1	#NULL!	#NULL!	#NULL!	#NULL!	#NULL!	#NULL!
ID236	851	2019-10-28 09:23:21	2	2	3	1	3	2	2	1	1	1	2	1	2	1	1	1	1	2	1	1	1	1	1	1	1	1	1	1	1	1	1	#NULL!	1	#NULL!	#NULL!	#NULL!	17	2	#NULL!	#NULL!	1	#NULL!	#NULL!	#NULL!	#NULL!	#NULL!	#NULL!
ID141	560	2019-10-04 09:08:37	2	2	2	2	2	1	1	1	1	1	1	1	1	1	1	1	1	1	1	1	2	6	6	6	6	6	5	5	5	5	5	#NULL!	1	#NULL!	#NULL!	#NULL!	17	2	#NULL!	#NULL!	#NULL!	#NULL!	#NULL!	#NULL!	#NULL!	1	#NULL!
ID152	377	2019-10-07 08:18:31	3	3	3	3	3	3	1	1	1	3	1	1	3	3	1	1	1	1	1	1	2	6	6	6	6	6	5	5	5	5	5	#NULL!	#NULL!	#NULL!	#NULL!	#NULL!	17	2	#NULL!	#NULL!	1	#NULL!	#NULL!	#NULL!	#NULL!	#NULL!	#NULL!
ID229	352	2019-10-28 08:09:31	2	2	2	2	2	2	1	2	2	1	2	2	2	2	2	2	2	2	2	2	#NULL!	1	3	3	3	3	1	2	2	2	2	#NULL!	1	#NULL!	#NULL!	#NULL!	18	2	1	#NULL!	#NULL!	#NULL!	#NULL!	#NULL!	#NULL!	#NULL!	#NULL!
ID005	413	2019-09-24 12:48:31	3	2	2	2	2	1	2	2	1	3	1	1	3	1	3	1	3	1	1	1	1	1	1	1	1	1	1	1	1	1	1	#NULL!	#NULL!	1	#NULL!	#NULL!	16	1	#NULL!	#NULL!	1	#NULL!	#NULL!	#NULL!	#NULL!	#NULL!	#NULL!
ID031	2367	2019-09-24 13:51:56	2	2	2	2	2	2	3	3	3	2	3	3	2	2	2	2	2	2	2	2	3	3	3	3	3	3	2	2	2	2	2	#NULL!	1	#NULL!	1	#NULL!	19	2	1	#NULL!	#NULL!	#NULL!	#NULL!	#NULL!	#NULL!	#NULL!	#NULL!
ID051	382	2019-09-24 15:08:47	3	3	3	3	3	3	3	3	2	3	1	1	1	1	1	2	1	1	1	1	1	1	1	1	1	1	1	1	1	1	1	1	#NULL!	1	#NULL!	#NULL!	15	2	#NULL!	#NULL!	1	#NULL!	#NULL!	#NULL!	#NULL!	#NULL!	#NULL!
ID073	594	2019-09-25 13:06:38	2	2	2	2	2	2	2	2	2	2	2	2	2	2	2	2	2	2	2	3	4	6	6	3	6	3	5	5	2	5	2	#NULL!	1	#NULL!	#NULL!	#NULL!	16	2	#NULL!	#NULL!	1	#NULL!	#NULL!	#NULL!	#NULL!	#NULL!	#NULL!
ID074	533	2019-09-25 13:19:17	2	2	2	2	3	1	2	1	1	2	2	2	1	2	1	1	2	2	2	1	2	1	1	3	3	3	1	1	1	1	1	#NULL!	1	1	#NULL!	#NULL!	18	2	#NULL!	#NULL!	#NULL!	#NULL!	#NULL!	#NULL!	1	1	#NULL!
ID076	168	2019-09-25 14:54:58	2	2	2	2	2	2	2	2	2	2	2	2	2	2	2	2	2	2	2	2	3	3	3	3	3	3	2	2	2	2	2	#NULL!	1	#NULL!	1	#NULL!	19	2	1	#NULL!	#NULL!	#NULL!	#NULL!	#NULL!	#NULL!	#NULL!	#NULL!
ID128	693	2019-10-04 08:05:06	3	3	3	3	3	3	3	1	1	1	1	3	1	3	1	1	1	1	3	1	1	1	1	1	6	1	1	1	1	1	1	1	#NULL!	1	#NULL!	#NULL!	#NULL!	2	#NULL!	#NULL!	1	#NULL!	#NULL!	#NULL!	#NULL!	#NULL!	#NULL!
ID153	295	2019-10-07 08:22:18	2	2	2	2	2	1	1	1	1	1	1	1	3	3	3	3	3	3	3	2	3	3	3	3	3	3	2	2	2	2	2	#NULL!	1	#NULL!	1	#NULL!	19	2	1	#NULL!	#NULL!	#NULL!	#NULL!	#NULL!	#NULL!	#NULL!	#NULL!
ID195	156	2019-10-20 08:18:16	3	3	3	3	3	1	1	1	1	1	1	1	1	1	1	1	1	3	3	1	1	1	1	1	1	1	1	1	1	1	1	#NULL!	#NULL!	1	#NULL!	#NULL!	15	2	#NULL!	#NULL!	1	#NULL!	#NULL!	#NULL!	#NULL!	#NULL!	#NULL!
ID225	355	2019-10-27 12:15:51	2	2	2	2	2	2	2	2	2	2	2	1	2	2	3	2	3	3	3	1	2	6	6	6	6	6	2	2	2	2	2	#NULL!	1	#NULL!	1	#NULL!	19	2	#NULL!	#NULL!	#NULL!	#NULL!	#NULL!	#NULL!	#NULL!	#NULL!	#NULL!
ID242	625	2019-10-28 09:43:20	2	2	2	2	2	2	2	2	2	2	2	2	1	1	1	1	1	1	1	1	1	1	1	1	1	1	1	1	1	1	1	#NULL!	#NULL!	1	#NULL!	#NULL!	17	2	#NULL!	#NULL!	1	#NULL!	#NULL!	#NULL!	#NULL!	#NULL!	#NULL!
ID255	572	2019-10-29 11:21:52	2	2	2	2	3	1	1	1	2	1	3	1	1	1	1	1	1	1	1	3	2	3	3	3	3	3	2	2	2	2	2	#NULL!	1	#NULL!	1	#NULL!	19	2	#NULL!	#NULL!	#NULL!	#NULL!	#NULL!	#NULL!	#NULL!	#NULL!	#NULL!
ID006	197	2019-09-24 12:45:08	2	2	2	2	2	2	1	1	1	2	2	2	3	3	3	3	3	3	3	2	3	1	1	1	1	1	1	1	1	1	1	#NULL!	1	1	#NULL!	#NULL!	16	1	#NULL!	#NULL!	1	#NULL!	#NULL!	#NULL!	#NULL!	#NULL!	#NULL!
ID019	358	2019-09-24 12:56:29	3	3	3	3	3	3	3	1	1	3	1	1	1	3	1	1	3	1	1	1	4	1	1	1	6	1	1	1	1	1	1	1	#NULL!	1	#NULL!	#NULL!	15	1	#NULL!	#NULL!	1	#NULL!	#NULL!	#NULL!	#NULL!	#NULL!	#NULL!
ID070	205	2019-09-25 12:33:26	2	2	2	2	2	1	1	1	1	1	1	1	1	1	1	1	1	1	1	1	2	3	3	3	3	3	2	2	2	2	2	#NULL!	#NULL!	1	#NULL!	#NULL!	18	2	#NULL!	#NULL!	1	#NULL!	#NULL!	#NULL!	#NULL!	#NULL!	#NULL!
ID075	392	2019-09-25 13:52:30	2	2	2	2	2	1	1	1	1	1	1	1	1	1	1	1	1	1	1	2	1	6	6	6	6	6	5	5	5	5	5	#NULL!	1	#NULL!	1	#NULL!	17	2	#NULL!	#NULL!	1	#NULL!	#NULL!	#NULL!	#NULL!	#NULL!	#NULL!
ID113	279	2019-09-27 09:12:31	3	3	3	3	3	3	3	3	3	3	3	3	1	1	1	1	1	1	1	1	1	1	1	1	1	3	1	1	1	1	1	#NULL!	#NULL!	1	#NULL!	#NULL!	16	2	#NULL!	#NULL!	1	#NULL!	#NULL!	#NULL!	#NULL!	#NULL!	#NULL!
ID145	298	2019-10-04 11:41:17	3	3	3	3	3	1	1	1	1	1	1	1	1	1	1	1	1	1	1	1	1	1	1	1	1	1	1	1	1	1	1	#NULL!	#NULL!	1	#NULL!	#NULL!	15	1	#NULL!	#NULL!	1	#NULL!	#NULL!	#NULL!	#NULL!	#NULL!	#NULL!
ID176	422	2019-10-10 14:17:43	2	2	2	2	2	1	1	1	1	1	1	1	1	1	1	1	1	1	1	2	2	1	6	6	6	3	5	5	5	5	5	#NULL!	1	#NULL!	#NULL!	1	17	2	#NULL!	#NULL!	#NULL!	#NULL!	#NULL!	#NULL!	1	1	#NULL!
ID234	638	2019-10-28 09:05:21	2	2	2	2	2	2	1	2	2	2	2	2	2	1	2	2	2	2	2	1	4	1	1	1	1	1	1	1	1	1	1	#NULL!	1	1	#NULL!	#NULL!	16	2	#NULL!	#NULL!	1	#NULL!	#NULL!	#NULL!	#NULL!	#NULL!	#NULL!
ID102	296	2019-09-26 13:59:57	#NULL!	#NULL!	#NULL!	1	#NULL!	2	1	1	1	2	2	2	1	1	1	1	1	1	1	1	4	1	1	1	1	1	1	1	1	1	1	1	#NULL!	1	#NULL!	#NULL!	15	1	#NULL!	#NULL!	1	#NULL!	#NULL!	#NULL!	#NULL!	#NULL!	#NULL!
ID189	143	2019-10-19 21:12:51	#NULL!	#NULL!	#NULL!	#NULL!	1	#NULL!	1	#NULL!	#NULL!	#NULL!	#NULL!	#NULL!	#NULL!	#NULL!	#NULL!	#NULL!	#NULL!	1	#NULL!	1	1	1	1	1	1	1	1	1	1	1	1	1	#NULL!	1	#NULL!	#NULL!	15	1	#NULL!	#NULL!	1	#NULL!	#NULL!	#NULL!	#NULL!	#NULL!	#NULL!
ID206	158	2019-10-20 14:49:33	2	2	#NULL!	1	3	2	2	1	1	2	1	1	1	3	1	1	2	1	1	1	4	1	1	1	#NULL!	1	1	1	1	#NULL!	1	#NULL!	1	#NULL!	#NULL!	#NULL!	15	1	#NULL!	#NULL!	#NULL!	#NULL!	#NULL!	1	1	1	1
ID212	125	2019-10-21 08:14:31	1	2	1	#NULL!	1	1	#NULL!	1	#NULL!	#NULL!	#NULL!	#NULL!	1	1	1	#NULL!	#NULL!	#NULL!	#NULL!	1	1	1	1	1	1	1	1	1	1	1	1	#NULL!	#NULL!	#NULL!	#NULL!	1	16	2	#NULL!	#NULL!	1	#NULL!	#NULL!	#NULL!	#NULL!	#NULL!	#NULL!
ID204	137	2019-10-20 14:20:51	#NULL!	#NULL!	#NULL!	#NULL!	#NULL!	#NULL!	#NULL!	#NULL!	#NULL!	#NULL!	#NULL!	#NULL!	1	1	1	1	1	1	1	1	1	1	1	1	1	1	1	1	1	1	1	#NULL!	1	#NULL!	#NULL!	#NULL!	15	2	#NULL!	#NULL!	1	#NULL!	#NULL!	#NULL!	#NULL!	#NULL!	#NULL!
ID059	760	2019-09-24 16:57:34	1	1	1	1	1	2	2	2	2	2	2	2	3	3	3	3	3	3	3	1	1	6	1	1	1	1	1	1	1	1	1	#NULL!	#NULL!	1	#NULL!	#NULL!	17	2	#NULL!	#NULL!	1	#NULL!	#NULL!	#NULL!	#NULL!	#NULL!	#NULL!
ID198	143	2019-10-20 08:26:25	1	1	1	1	1	3	3	1	1	#NULL!	2	2	1	1	1	1	1	1	1	1	1	1	1	1	1	1	1	1	1	1	1	1	#NULL!	#NULL!	#NULL!	#NULL!	15	2	#NULL!	#NULL!	1	#NULL!	#NULL!	#NULL!	#NULL!	#NULL!	#NULL!
ID199	170	2019-10-20 08:32:50	1	3	1	1	1	1	3	1	1	1	1	1	1	1	1	1	1	1	1	1	1	1	1	1	6	1	1	1	1	1	1	1	#NULL!	1	#NULL!	#NULL!	15	1	#NULL!	#NULL!	1	#NULL!	#NULL!	#NULL!	#NULL!	#NULL!	#NULL!
ID208	441	2019-10-20 14:59:33	1	2	1	1	1	1	1	1	1	1	1	1	1	1	1	1	1	1	1	2	2	1	1	1	1	1	1	1	1	1	1	1	#NULL!	1	#NULL!	#NULL!	17	2	#NULL!	#NULL!	1	#NULL!	#NULL!	#NULL!	#NULL!	#NULL!	#NULL!
ID183	203	2019-10-19 20:34:09	1	2	2	1	1	2	1	1	1	1	2	2	1	1	1	1	1	3	3	1	4	1	1	1	6	6	1	1	1	1	1	#NULL!	#NULL!	1	#NULL!	#NULL!	16	2	#NULL!	#NULL!	1	#NULL!	#NULL!	#NULL!	#NULL!	#NULL!	#NULL!
ID015	4923	2019-10-01 14:09:36	1	3	3	1	3	1	3	3	1	3	3	3	1	1	1	1	1	1	1	1	1	1	1	1	1	1	1	1	1	1	1	#NULL!	#NULL!	1	#NULL!	#NULL!	16	2	#NULL!	#NULL!	1	#NULL!	#NULL!	#NULL!	#NULL!	#NULL!	#NULL!
ID245	273	2019-10-28 10:18:39	2	2	2	2	2	1	1	1	1	1	1	1	1	1	1	1	1	1	1	2	3	3	3	3	3	3	2	2	2	2	2	#NULL!	1	#NULL!	1	#NULL!	19	2	1	#NULL!	#NULL!	#NULL!	#NULL!	#NULL!	#NULL!	#NULL!	#NULL!
ID250	432	2019-10-28 14:13:26	2	2	2	2	2	2	2	2	2	2	2	1	2	2	2	2	2	2	2	2	3	1	1	3	3	3	2	2	2	2	2	#NULL!	1	#NULL!	#NULL!	#NULL!	17	2	1	#NULL!	#NULL!	#NULL!	#NULL!	#NULL!	#NULL!	#NULL!	#NULL!
ID188	160	2019-10-19 20:55:58	2	3	3	3	3	1	2	2	2	1	2	2	2	2	2	1	2	2	2	1	1	1	1	1	6	1	1	1	1	1	1	1	#NULL!	#NULL!	#NULL!	#NULL!	16	1	#NULL!	#NULL!	1	#NULL!	#NULL!	#NULL!	#NULL!	#NULL!	#NULL!
ID200	126	2019-10-20 14:10:48	1	1	1	#NULL!	1	1	1	1	1	1	1	1	1	1	1	1	1	1	1	1	4	1	1	1	1	1	1	1	1	1	1	1	#NULL!	#NULL!	#NULL!	#NULL!	15	2	#NULL!	#NULL!	1	#NULL!	#NULL!	#NULL!	#NULL!	#NULL!	#NULL!
[truncated: 28 more columns]
